# Supplementary material for: Efficient Generation of Neural Stem Cells from Embryonic Stem Cells Using a Three-Dimensional Differentiation System
Source: Int J Mol Sci. 2021 Aug 3;22(15):8322. doi: 10.3390/ijms22158322 (PMC8348082; doi:10.3390/ijms22158322)
Supplement: Supplementary file 1 [file ijms-22-08322-s001.zip]

Archive with 1 entries (1 files):
- ijms-1313657-SI.pdf
